# Supplementary material for: Aqueous Extract of Guava (Psidium guajava L.) Leaf Ameliorates Hyperglycemia by Promoting Hepatic Glycogen Synthesis and Modulating Gut Microbiota
Source: Front Pharmacol. 2022 Jun 1;13:907702. doi: 10.3389/fphar.2022.907702 (PMC9198539; doi:10.3389/fphar.2022.907702)
Supplement: Supplementary file 1 [file Table1.XLS]

## Sheet: Sheet1
Table S1 Oligonucleotide primer's profle for RT PCR
Gene		Primer sequence
Insr	Forward:	TGGACATCCGGAACAACCTG
	Reverse:	TCTGCAGATGGCCCTCAATG
Irs1	Forward:	CACTCACCCTAGACCCACTG
	Reverse:	GCCCGCTTGTTGATGTTGAA
Irs2	Forward:	CTGGCTGCGATGACAACTAC
	Reverse:	CGGTATACACCGGTCAGGTT
Slc2a2	Forward:	TCAGAAGACAAGATCACCGGA
	Reverse:	GCTGGTGTGACTGTAAGTGGG
Gys2	Forward:	GAAGAGTTTGTCCGAGGCTGTC
	Reverse:	TGAAACACCCGAAACCAGAGAG
Pepck	Forward:	TGCCTCTCTCCACACCATTGC
	Reverse:	TGCCTTCCACGAACTTCCTCAC
Gck	Forward:	CAACTGGACCAAGGGCTTCAA
	Reverse:	TGTGGCCACCGTGTCATTC
G6pc	Forward:	TCCGTGCCTCTGATAAA
	Reverse:	CCACGAAAGATAGCGAGA
